# Supplementary material for: Chikungunya virus emergence in the Lao PDR, 2012–2013
Source: PLoS One. 2017 Dec 28;12(12):e0189879. doi: 10.1371/journal.pone.0189879 (PMC5746231; doi:10.1371/journal.pone.0189879)
Supplement: S1 Table — (XLSX) [file pone.0189879.s001.xlsx]

## Sheet: Table4
								nsp1		nsp2				nsp3			nsp4				C		E3	E2								6K	E1
	Key	Accession number	Country	Date	Province	District	Village	249	455	130	503	539*	679	330	455	463	76	179	438	604	24	93	18*	60*	198*	210*	211*	233*	234*	248*	252*	60	80*	98*	129*	226
Sub-cluster A	H2012-019		Laos	2012	Champasack	Mounlapamok	Salaosong	Q	L	H	I	S	H	S	P	H	I	Y	V	V	T	A	S	D	R	L	T	K	K	L	Q	S	V	A	T	V
	H2012-028		Laos	2012	Champasack	Mounlapamok	Nadee	Q	L	H	I	S	H	S	P	H	I	Y	V	V	T	A	S	D	R	L	T	K	K	L	Q	S	V	A	T	V
	H2012-021		Laos	2012	Champasack	Mounlapamok	Huiko	Q	L	H	I	S	H	S	P	H	I	Y	V	V	T	A	S	D	R	L	T	K	K	L	Q	S	V	A	T	V
	H2013-019-16		Laos	2013	Champasack	Mounlapamok	Luangso	Q	P	H	V	S	H	S	P	R	I	Y	V	V	T	A	S	D	R	L	T	K	K	L	Q	S	V	A	T	V
	V1024310_KH11_PVH	JQ861255.1	Cambodia	2011	Preah Vihear			P	L	H	I	S	H	S	P	H	I	H	V	I	T	A	S	D	R	L	T	K	K	L	Q	S	V	A	T	V
	V1024313_KH11_PVH	JQ861257.1	Cambodia	2011	Preah Vihear			P	L	H	I	S	H	S	P	H	I	H	V	I	T	A	S	D	R	L	T	K	K	L	Q	S	V	A	T	V
	V1024306_KH11_PVH	JQ861253.1	Cambodia	2011	Preah Vihear			P	L	H	I	S	H	S	P	H	I	H	V	I	T	A	S	D	R	L	T	K	K	L	Q	S	V	A	T	V
	V1024308_KH11_PVH	JQ861254.1	Cambodia	2011	Preah Vihear			P	L	H	I	S	H	S	P	H	I	H	V	I	T	A	S	D	R	L	T	K	K	L	Q	S	V	A	T	V
	V1024311_KH11_PVH	JQ861256.1	Cambodia	2011	Preah Vihear			P	L	H	I	S	H	S	P	H	I	H	V	I	T	A	S	D	R	L	T	K	K	L	Q	S	V	A	T	V
	V1024314_KH11_PVH	JQ861258.1	Cambodia	2011	Preah Vihear			P	L	H	I	S	H	S	P	H	I	H	V	I	T	A	S	D	R	L	T	K	K	L	Q	S	V	A	T	V
	V0603310_KH11_BTB	JQ861260.1	Cambodia	2011	Battambang			P	L	H	I	S	Y	S	P	H	I	H	V	I	T	A	S	D	R	L	T	K	K	L	Q	S	V	A	T	V
Sub-cluster B	H2012-033		Laos	2012	Champasack	Khong	Donkao	P	L	Y	I	S	Y	F	P	H	I	H	V	I	T	V	S	D	R	L	T	K	K	L	Q	S	V	A	T	V
	M2012-006		Laos	2012	Champasack	Khong	Donkao	P	L	Y	I	S	Y	F	P	H	I	H	V	I	T	V	S	D	R	L	T	K	K	L	Q	S	V	A	T	V
	H2013-013-16		Laos	2013	Champasack	Pathoumphone	Bangliengnai	P	L	Y	I	S	Y	F	S	H	I	H	V	I	T	V	S	D	R	L	T	K	K	L	Q	S	V	A	T	V
	H2013-007-16		Laos	2013	Champasack	Khong	Khone Noy	P	L	Y	I	S	Y	F	P	H	V	H	D	I	A	V	S	D	R	L	T	K	K	L	Q	S	V	A	T	V
	H2013-009-16		Laos	2013	Champasack	Khong	Khone Noy	P	L	Y	I	S	Y	F	P	H	V	H	V	I	A	V	S	D	R	L	T	K	K	L	Q	S	V	A	T	V
	H2013-005-16		Laos	2013	Champasack	Khong	Khone Noy	P	L	Y	I	S	Y	F	P	H	I	H	V	I	A	V	S	D	R	L	T	K	K	L	Q	N	V	A	T	V
	BK46	KJ579184	Thailand	2013				P	L	H	I	S	Y	S	P	H	I	H	V	I	T	A	S	D	R	L	T	K	K	L	Q	S	V	A	T	V
	BK57	KJ579185.1	Thailand	2013				P	L	H	I	S	Y	S	P	H	I	H	V	I	T	A	S	D	R	L	T	K	K	L	Q	S	V	A	T	V
	BK63	KJ579186	Thailand	2013				P	L	H	I	S	Y	S	P	H	I	H	V	I	T	A	S	D	R	L	T	K	K	L	Q	S	V	A	T	V
	BK68	KJ579187	Thailand	2013				P	L	H	I	S	Y	S	P	H	I	H	V	I	T	A	S	D	R	L	T	K	K	L	Q	S	V	A	T	V
												sl1																			sl1
							* Tsetsarkin et al, 2014
